# Supplementary material for: Morphological Diversity as a Proxy for Assessing Genetic Diversity of Aedes aegypti (Diptera, Culicidae)
Source: Insects. 2026 Apr 30;17(5):469. doi: 10.3390/insects17050469 (PMC13206977; doi:10.3390/insects17050469)
Supplement: Supplementary file 1 [file insects-17-00469-s001.zip]

Archive with 1 entries (1 files):
- insects-4224215-supplementary.pdf
